# Supplementary material for: A multicenter, community-based, mixed methods assessment of the acceptability of a triple drug regimen for elimination of lymphatic filariasis
Source: PLoS Negl Trop Dis. 2021 Mar 3;15(3):e0009002. doi: 10.1371/journal.pntd.0009002 (PMC7928496; doi:10.1371/journal.pntd.0009002)
Supplement: S2 Table — (XLSX) [file pntd.0009002.s003.xlsx]

## Sheet: Sheet 1
S2 Table: Results from mixed-model analysis of aggregate acceptability scores
Variable	Group	Estimate +/- SE	P-Value
Intercept	NA	33.27+/-0.52	<.001
Drug regimen	IDA	-0.02+/-0.35	0.946
	DA	Ref	NA
Country	Fiji	0.82+/-0.55	0.145
	Haiti	-4.28+/-0.62	<.001
	India	-6.07+/-0.75	<.001
	Indonesia	-2.38+/-0.59	<.001
	PNG	Ref	NA
Sex	Female	-0.38+/-0.14	0.007
	Male	Ref	NA
Any adverse events?	Yes	0.01+/-0.19	0.951
	No	Ref	NA
Adult	Adult(>=18)	-0.14+/-0.2	0.477
	Child(<18)	Ref	NA
Mf test results	MF(+)	-0.35+/-0.23	0.136
	MF(-)	Ref	NA
All data analyzed using PROC MIXED, SAS 9.4
Location(country) was treated as a random effect to account for clustering
