# Supplementary material for: A multicenter, community-based, mixed methods assessment of the acceptability of a triple drug regimen for elimination of lymphatic filariasis
Source: PLoS Negl Trop Dis. 2021 Mar 3;15(3):e0009002. doi: 10.1371/journal.pntd.0009002 (PMC7928496; doi:10.1371/journal.pntd.0009002)
Supplement: S3 Table — (XLSX) [file pntd.0009002.s004.xlsx]

## Sheet: Sheet1
S3 Table: Plots of participant response to acceptability subscore questions stratified by country
Variables in the acceptability scale	Response	Fiji	Haiti	India	Indonesia	PNG
I liked this treatment	Disagree a lot	0 (0%)	2 (0.5%)	0 (0%)	0 (0%)	0 (0%)
	Disagree	4 (1.3%)	14 (3.4%)	0 (0%)	3 (0.7%)	1 (0.3%)
	Agree	47 (15.6%)	243 (59.6%)	226 (56.9%)	192 (45.8%)	136 (34.6%)
	Agree a lot	251 (83.1%)	149 (36.5%)	171 (43.1%)	224 (53.5%)	256 (65.1%)
I would be willing to change my family's routine so that we took the treatment again	Disagree a lot	1 (0.3%)	2 (0.5%)	0 (0%)	0 (0%)	0 (0%)
	Disagree	4 (1.3%)	15 (3.7%)	8 (2%)	4 (1%)	3 (0.8%)
	Agree	77 (25.5%)	262 (64.2%)	362 (91.2%)	306 (73%)	139 (35.4%)
	Agree a lot	220 (72.8%)	129 (31.6%)	27 (6.8%)	109 (26%)	251 (63.9%)
I would recommend this treatment to my relatives	Disagree a lot	0 (0%)	2 (0.5%)	0 (0%)	1 (0.2%)	0 (0%)
	Disagree	6 (2%)	6 (1.5%)	4 (1%)	8 (1.9%)	3 (0.8%)
	Agree	54 (17.9%)	257 (63%)	339 (85.4%)	247 (58.9%)	125 (31.8%)
	Agree a lot	242 (80.1%)	143 (35%)	54 (13.6%)	163 (38.9%)	265 (67.4%)
I would take this treatment again	Disagree a lot	3 (1%)	5 (1.2%)	0 (0%)	0 (0%)	0 (0%)
	Disagree	4 (1.3%)	16 (3.9%)	5 (1.3%)	3 (0.7%)	4 (1%)
	Agree	48 (15.9%)	243 (59.6%)	253 (63.7%)	190 (45.3%)	141 (35.9%)
	Agree a lot	247 (81.8%)	144 (35.3%)	139 (35%)	226 (53.9%)	248 (63.1%)
Overall this treatment will help my community	Disagree a lot	0 (0%)	0 (0%)	0 (0%)	0 (0%)	0 (0%)
	Disagree	3 (1%)	1 (0.2%)	2 (0.5%)	3 (0.7%)	1 (0.3%)
	Agree	43 (14.2%)	259 (63.5%)	235 (59.2%)	223 (53.2%)	89 (22.6%)
	Agree a lot	256 (84.8%)	148 (36.3%)	160 (40.3%)	193 (46.1%)	303 (77.1%)
These drugs work against LF	Disagree a lot	1 (0.3%)	1 (0.2%)	0 (0%)	0 (0%)	0 (0%)
	Disagree	3 (1%)	6 (1.5%)	0 (0%)	2 (0.5%)	1 (0.3%)
	Agree	78 (25.8%)	266 (65.2%)	205 (51.6%)	278 (66.3%)	138 (35.1%)
	Agree a lot	220 (72.8%)	135 (33.1%)	192 (48.4%)	139 (33.2%)	254 (64.6%)
These drugs work against intestinal worms	Disagree a lot	3 (1%)	7 (1.7%)	1 (0.3%)	1 (0.2%)	0 (0%)
	Disagree	7 (2.3%)	37 (9.1%)	335 (84.4%)	2 (0.5%)	4 (1%)
	Agree	82 (27.2%)	238 (58.3%)	57 (14.4%)	208 (49.6%)	175 (44.5%)
	Agree a lot	210 (69.5%)	126 (30.9%)	4 (1%)	208 (49.6%)	214 (54.5%)
These drugs work against itching	Disagree a lot	4 (1.3%)	22 (5.4%)	0 (0%)	0 (0%)	0 (0%)
	Disagree	18 (6%)	132 (32.4%)	335 (84.4%)	6 (1.4%)	7 (1.8%)
	Agree	79 (26.2%)	202 (49.5%)	57 (14.4%)	292 (69.7%)	218 (55.5%)
	Agree a lot	201 (66.6%)	52 (12.7%)	5 (1.3%)	121 (28.9%)	168 (42.7%)
This treatment is a good way to help our health problems here	Disagree a lot	0 (0%)	0 (0%)	0 (0%)	0 (0%)	0 (0%)
	Disagree	2 (0.7%)	5 (1.2%)	140 (35.3%)	4 (1%)	1 (0.3%)
	Agree	76 (25.2%)	265 (65%)	242 (61%)	266 (63.5%)	118 (30%)
	Agree a lot	224 (74.2%)	138 (33.8%)	15 (3.8%)	149 (35.6%)	274 (69.7%)
All subscales indicated significant differences between countries (P < 0.0001); Numbers on columns correspond to the # of participants
